# Supplementary material for: Manufacturing of Bioinspired SS316L-Based Multimaterials: Processing, Mechanical Properties and Modeling
Source: Micromachines (Basel). 2026 Jun 8;17(6):699. doi: 10.3390/mi17060699 (PMC13304474; doi:10.3390/mi17060699)
Supplement: Supplementary file 1 [file micromachines-17-00699-s001.zip]

Archive with 1 entries (1 files):
- micromachines-4298000-supplementary.pdf
